# Supplementary material for: A ruptured penetrating atherosclerotic ulcer of the ascending aorta: a case report of an endovascular repair with extending the length of the aortic coverage by debranching the innominate artery
Source: Eur Heart J Case Rep. 2019 Apr 27;3(2):ytz043. doi: 10.1093/ehjcr/ytz043 (PMC6601238; doi:10.1093/ehjcr/ytz043)
Supplement: ytz043_Supplementary_Video [file ytz043_supplementary_video.zip]

Archive with 6 entries (5 files):
- ytz043_suppl-data/
- ytz043_suppl-data/video.mp4
- ytz043_suppl-data/EHJ-CR_Slide_Set-2.pptx
- ytz043_suppl-data/Embolie_Pulmonaire_2_1.mp4
- ytz043_suppl-data/Scanner.mov
- ytz043_suppl-data/Thumbs.db
